# Supplementary material for: Hyperthermia-triggered biomimetic bubble nanomachines
Source: Nat Commun. 2023 Aug 11;14:4867. doi: 10.1038/s41467-023-40474-9 (PMC10421929; doi:10.1038/s41467-023-40474-9)
Supplement: Supplementary file 7 — Source Data [file 41467_2023_40474_MOESM7_ESM.xlsx]

## Sheet: Figure 2g-j
Figure 2g									Figure 2h					Figure 2j
Wavelength(nm)	AuNC	AuNC-PO2-Hb	ICG@CCM-AuNC-PO2-Hb	ICG@CCM	ICG	Hb			AuNC	AuNC-PO2-Hb	ICG@CCM-AuNC-PO2-Hb	ICG@CCM-AuNC-PO2-Hb		Wavelength(nm)	ICG@CCM-AuNC-PO2-Hb	AuNC-PO2-Hb	AuNC	CCM	ICG	ICG@CCM
250	0.66	0.677	0.988	1.057	0.140526	0.21838			334.5	369.9	375.6	225.3		770	417.6	192.7	267	137.8	236.7	310
252	0.66	0.678	0.9735	1.023	0.13635	0.21746			293.5	350.7	355.7	238.6		772	450.3	174.4	243.4	144.7	274.2	355.1
254	0.66	0.678	0.961	0.995	0.134961	0.21744			316.2	369.7	362.4	253.3		774	478.7	159.3	223.5	146.8	315.3	407
256	0.66	0.679	0.951	0.971	0.134961	0.21954								776	521.7	155.9	213.1	166.1	356.7	454.1
258	0.66	0.679	0.9425	0.953	0.137742	0.2257								778	557.1	146.3	203.5	175.5	406.3	513.6
260	0.661	0.68	0.9365	0.939	0.141915	0.23031			Figure 2i					780	604	149.9	192.8	186.3	466.3	574.8
262	0.661	0.681	0.9275	0.924	0.146091	0.23361			AuNC	AuNC-PO2-Hb	ICG@CCM-AuNC-PO2-Hb	ICG@CCM		782	649.2	134.8	182.7	207.4	524.7	633.8
264	0.66	0.681	0.92	0.913	0.146091	0.23858			-33.7	16.3	-31.2	-34		784	695.5	128.3	176.4	218.2	600.3	712.7
266	0.66	0.683	0.912	0.902	0.143307	0.24276			-31.1	15.9	-31.7	-34		786	737.8	119.5	163	243.4	663	776.4
268	0.659	0.683	0.9	0.888	0.137742	0.24682			-32.7	17.2	-32.1	-33.8		788	791.7	114.5	159.3	263.2	748.1	842.1
270	0.658	0.684	0.886	0.871	0.132177	0.24873								790	827.6	113.7	156.2	279.4	825.8	912.6
272	0.656	0.684	0.872	0.851	0.12522	0.25								792	884	112.5	163.1	307.6	921.3	984.3
274	0.655	0.685	0.8565	0.83	0.118263	0.25225								794	920.6	114.6	164.4	341.2	1014.1	1047.7
276	0.654	0.685	0.841	0.807	0.112698	0.25099								796	961.3	111.5	156	368.4	1093.7	1096.7
278	0.653	0.685	0.8285	0.785	0.108525	0.24858								798	990.5	118.7	167.2	406.8	1183.2	1138.8
280	0.651	0.684	0.8145	0.764	0.104349	0.2464								800	997.3	121.3	174.8	420.7	1271.6	1191.5
282	0.649	0.684	0.8025	0.743	0.101568	0.24265								802	1022.7	116.7	174.5	453.4	1341.1	1225.1
284	0.648	0.683	0.7895	0.722	0.097395	0.23499								804	1019.9	124.9	180	480.8	1407.1	1241.7
286	0.647	0.683	0.772	0.697	0.096003	0.22048								806	1031	134.9	187.8	501.7	1447.8	1243.9
288	0.645	0.682	0.755	0.672	0.091827	0.20525								808	1024.6	127.8	187.1	522.1	1489.6	1246.3
290	0.644	0.682	0.737	0.649	0.089046	0.19691								810	1009.3	138.5	200.8	551.3	1535	1235.9
292	0.642	0.681	0.7195	0.625	0.084873	0.18375								812	993.9	137	187.1	568.1	1540.7	1224
294	0.64	0.68	0.7	0.598	0.082089	0.1609								814	967.3	132.9	189	564.4	1521.3	1193.6
296	0.639	0.679	0.6825	0.572	0.079305	0.14284								816	924.6	129.9	192.2	592.9	1502.9	1156.8
298	0.637	0.678	0.665	0.551	0.077916	0.13025								818	900.1	123.9	177.9	610.9	1458.4	1128
300	0.636	0.677	0.6515	0.531	0.075132	0.11986								820	848.1	126.7	185.8	598.2	1410.3	1066.2
302	0.634	0.675	0.6415	0.516	0.07374	0.11149								822	822.9	122.6	184	598.3	1370.7	1028.6
304	0.633	0.675	0.633	0.503	0.07374	0.10571								824	790.2	127.2	181.5	609	1323.8	984.5
306	0.63	0.678	0.617	0.488	0.07374	0.10763								826	744.7	122.5	191.5	599	1261.3	931.7
308	0.629	0.677	0.6115	0.478	0.072351	0.1062								828	712.3	127.6	180.7	582.3	1190.6	886.6
310	0.627	0.675	0.605	0.468	0.072351	0.10641								830	680.4	117.6	189.9	591.8	1137.3	853.7
312	0.626	0.674	0.599	0.461	0.072351	0.10774								832	648.6	117.9	183.2	575.5	1073	805.8
314	0.623	0.672	0.5925	0.454	0.072351	0.10963								834	631.6	112.1	176.8	555.1	1018.1	771.4
316	0.622	0.67	0.5875	0.447	0.072351	0.11333								836	602.3	122.7	187.3	543.6	955.6	731.4
318	0.62	0.668	0.584	0.44	0.072351	0.11753								838	591.2	123.4	203.6	537.3	902.9	708.7
320	0.618	0.665	0.5795	0.434	0.07374	0.12251								840	572.8	119.3	216.1	529	852	658.5
322	0.616	0.663	0.575	0.428	0.075132	0.12788								842	570	142.4	238.8	503.8	817.2	655.5
324	0.608	0.659	0.562	0.418	0.07374	0.13337								844	558.2	157.3	243.6	488.9	766	627.6
326	0.607	0.657	0.558	0.412	0.070959	0.13961								846	527.6	174.3	240.8	479.3	723.6	603.9
328	0.605	0.655	0.553	0.406	0.068175	0.14579								848	532.8	191.5	280.3	460.1	657.1	577.8
330	0.603	0.654	0.547	0.398	0.064002	0.15316								850	540.9	206	299.5	460.2	632.2	566
332	0.6	0.65	0.539	0.39	0.059826	0.15981								852	470.7	201.5	304.4	396.1	544.1	494.7
334	0.598	0.648	0.531	0.381	0.057045	0.16708								854	428.6	204.1	293	354.8	420.5	425.3
336	0.596	0.644	0.523	0.371	0.052872	0.17374								856	378.9	205.6	295.5	320.7	362	369.1
338	0.593	0.641	0.5155	0.361	0.05148	0.18168								858	346.9	207.4	298.1	297.1	283.7	337.3
340	0.591	0.639	0.5085	0.353	0.050088	0.18979								860	331.9	199.8	286.4	271.8	226	300.2
342	0.588	0.635	0.502	0.346	0.050088	0.19715								862	300.8	199.4	303.4	235.9	191.5	245.3
344	0.585	0.632	0.497	0.34	0.050088	0.2049								864	298.2	207.6	300.6	215.2	162.1	238.4
346	0.583	0.629	0.492	0.334	0.05148	0.21318								866	277.6	203.8	311.5	195.4	120.3	206.2
348	0.581	0.627	0.4885	0.33	0.052872	0.22125								868	260.9	206.5	323.3	209.8	116.3	201.3
350	0.578	0.623	0.486	0.326	0.054261	0.22919								870	239.3	197.9	291.1	171.4	93.2	177.6
352	0.576	0.622	0.4835	0.324	0.055653	0.2368								872	267	211.8	289.6	166.2	63.5	161
354	0.574	0.619	0.4815	0.321	0.058437	0.24431								874	229.1	210.7	290.8	157.7	43.3	157.8
356	0.573	0.618	0.4795	0.319	0.061218	0.25224								876	227.3	205.2	296.1	149.2	36.5	146.8
358	0.571	0.617	0.4795	0.318	0.064002	0.25909								878	235.7	193.3	288.4	151	38.8	122.3
360	0.57	0.615	0.4785	0.316	0.065394	0.26634								880	220	205.8	282.3	149.9	14.3	144.7
362	0.569	0.613	0.4775	0.316	0.069567	0.27328								882	217.1	192.6	283.5	166.4	16.9	143
364	0.567	0.612	0.477	0.315	0.070959	0.28023								884	224.2	184.4	291.5	142.8	-6.4	140.7
366	0.566	0.61	0.4775	0.315	0.07374	0.28723								886	233.5	190.6	294.6	139.4	4.3	134.7
368	0.565	0.609	0.4775	0.316	0.077916	0.29528								888	211.5	201.5	293.6	122.2	3	126.8
370	0.563	0.608	0.477	0.315	0.079305	0.3047								890	225.8	194	297.8	137.4	0.1	129.1
372	0.562	0.606	0.4765	0.315	0.082089	0.31554								892	222.8	192.9	270.6	116	-5	123.7
374	0.562	0.604	0.4775	0.315	0.083481	0.33301								894	211.2	198.3	263	152.6	-16.1	121.3
376	0.561	0.603	0.4775	0.316	0.084873	0.35176								896	224	208.1	283.6	129	-4.6	124.6
378	0.561	0.602	0.478	0.316	0.086262	0.37312								898	235.2	207	286	137.6	-17.7	138
380	0.559	0.601	0.478	0.316	0.087654	0.39884								900	235	195.1	298.8	144.4	-6.9	151.9
382	0.558	0.599	0.478	0.315	0.089046	0.42771
384	0.558	0.598	0.478	0.315	0.090438	0.45852
386	0.556	0.597	0.478	0.315	0.091827	0.49194
388	0.555	0.596	0.477	0.315	0.093219	0.52786
390	0.554	0.595	0.477	0.314	0.093219	0.57067
392	0.553	0.594	0.4765	0.313	0.093219	0.62032
394	0.552	0.592	0.4765	0.313	0.093219	0.67937
396	0.55	0.591	0.475	0.312	0.090438	0.74991
398	0.549	0.59	0.4745	0.311	0.087654	0.82536
400	0.548	0.588	0.473	0.31	0.083481	0.90081
402	0.546	0.587	0.471	0.308	0.079305	0.96662
404	0.545	0.586	0.468	0.305	0.075132	1.00851
406	0.544	0.584	0.4645	0.301	0.070959	1.02175
408	0.542	0.582	0.459	0.296	0.068175	0.99601
410	0.54	0.581	0.454	0.291	0.065394	0.93468
412	0.538	0.579	0.4485	0.285	0.06261	0.84265
414	0.537	0.577	0.4435	0.279	0.061218	0.73799
416	0.536	0.576	0.438	0.275	0.058437	0.63443
418	0.539	0.576	0.438	0.271	0.058437	0.54601
420	0.537	0.574	0.434	0.267	0.057045	0.46446
422	0.536	0.573	0.4295	0.262	0.055653	0.39294
424	0.534	0.571	0.425	0.258	0.054261	0.33124
426	0.531	0.569	0.4205	0.254	0.052872	0.2815
428	0.53	0.567	0.416	0.25	0.05148	0.23786
430	0.528	0.566	0.4115	0.246	0.050088	0.20177
432	0.526	0.564	0.4065	0.241	0.048696	0.17299
434	0.524	0.562	0.401	0.237	0.045915	0.14968
436	0.522	0.56	0.3965	0.233	0.044523	0.13103
438	0.52	0.558	0.391	0.228	0.043131	0.11544
440	0.518	0.556	0.3865	0.224	0.041739	0.10353
442	0.516	0.553	0.382	0.22	0.04035	0.09415
444	0.514	0.551	0.3775	0.216	0.038958	0.08642
446	0.511	0.549	0.373	0.213	0.038958	0.08006
448	0.509	0.546	0.369	0.209	0.038958	0.07525
450	0.506	0.544	0.365	0.206	0.038958	0.07079
452	0.504	0.542	0.3615	0.203	0.037566	0.06696
454	0.501	0.54	0.358	0.2	0.037566	0.06358
456	0.499	0.537	0.355	0.198	0.036174	0.06126
458	0.496	0.534	0.352	0.196	0.034782	0.05839
460	0.493	0.532	0.349	0.194	0.033393	0.05609
462	0.491	0.529	0.3465	0.192	0.032001	0.05427
464	0.488	0.527	0.3435	0.19	0.030609	0.05263
466	0.485	0.524	0.3395	0.187	0.029217	0.05123
468	0.482	0.521	0.336	0.185	0.026436	0.04993
470	0.479	0.518	0.3315	0.181	0.025044	0.049
472	0.476	0.516	0.3275	0.178	0.023652	0.04831
474	0.473	0.513	0.3225	0.175	0.02226	0.04726
476	0.47	0.51	0.318	0.171	0.020871	0.04674
478	0.467	0.508	0.313	0.167	0.019479	0.04701
480	0.465	0.505	0.3085	0.163	0.018087	0.04723
482	0.462	0.503	0.304	0.16	0.018087	0.04712
484	0.459	0.501	0.3	0.157	0.016695	0.04762
486	0.457	0.499	0.296	0.154	0.016695	0.04809
488	0.455	0.497	0.2925	0.151	0.015306	0.04841
490	0.453	0.495	0.2895	0.149	0.015306	0.04867
492	0.451	0.494	0.2875	0.147	0.015306	0.04942
494	0.45	0.493	0.285	0.145	0.015306	0.04941
496	0.449	0.492	0.283	0.143	0.013914	0.04929
498	0.449	0.491	0.281	0.142	0.013914	0.04968
500	0.448	0.491	0.2795	0.14	0.013914	0.04972
502	0.448	0.49	0.278	0.138	0.013914	0.04931
504	0.447	0.49	0.2765	0.137	0.013914	0.04872
506	0.447	0.49	0.275	0.135	0.013914	0.04797
508	0.448	0.491	0.274	0.133	0.012522	0.04685
510	0.448	0.491	0.2725	0.132	0.012522	0.04584
512	0.449	0.491	0.271	0.13	0.012522	0.04507
514	0.45	0.491	0.2695	0.128	0.012522	0.04361
516	0.45	0.491	0.2685	0.127	0.012522	0.04236
518	0.45	0.492	0.267	0.125	0.012522	0.0412
520	0.451	0.492	0.266	0.124	0.012522	0.04075
522	0.452	0.493	0.265	0.122	0.013914	0.04046
524	0.453	0.493	0.264	0.12	0.013914	0.0397
526	0.454	0.493	0.263	0.119	0.013914	0.03945
528	0.455	0.494	0.262	0.118	0.013914	0.03933
530	0.456	0.495	0.2615	0.116	0.013914	0.03931
532	0.457	0.495	0.261	0.115	0.015306	0.03977
534	0.458	0.496	0.2605	0.114	0.015306	0.03974
536	0.459	0.497	0.2605	0.113	0.016695	0.03908
538	0.461	0.497	0.2605	0.113	0.016695	0.03731
540	0.462	0.498	0.2605	0.112	0.018087	0.03644
542	0.463	0.499	0.2605	0.112	0.018087	0.03518
544	0.464	0.5	0.2605	0.111	0.019479	0.03325
546	0.466	0.501	0.2605	0.111	0.019479	0.03105
548	0.468	0.503	0.261	0.11	0.020871	0.02858
550	0.469	0.504	0.2615	0.11	0.02226	0.02636
552	0.471	0.506	0.262	0.11	0.02226	0.0242
554	0.472	0.507	0.2625	0.11	0.023652	0.02273
556	0.475	0.509	0.2635	0.109	0.025044	0.02099
558	0.476	0.51	0.2645	0.109	0.026436	0.0197
560	0.478	0.513	0.2655	0.109	0.027828	0.01899
562	0.48	0.514	0.2665	0.109	0.029217	0.01874
564	0.482	0.516	0.268	0.109	0.030609	0.01882
566	0.484	0.518	0.269	0.109	0.032001	0.01905
568	0.486	0.52	0.2705	0.11	0.033393	0.01944
570	0.489	0.523	0.2725	0.11	0.036174	0.02067
572	0.491	0.525	0.274	0.111	0.037566	0.0215
574	0.493	0.527	0.2755	0.112	0.038958	0.0219
576	0.496	0.529	0.278	0.112	0.041739	0.02189
578	0.498	0.532	0.28	0.113	0.043131	0.02121
580	0.5	0.534	0.2825	0.115	0.045915	0.02003
582	0.502	0.536	0.2845	0.116	0.047304	0.01829
584	0.504	0.539	0.287	0.117	0.050088	0.01618
586	0.506	0.541	0.2895	0.118	0.05148	0.01383
588	0.508	0.545	0.2925	0.12	0.054261	0.012
590	0.511	0.547	0.295	0.122	0.057045	0.01039
592	0.513	0.55	0.2985	0.124	0.059826	0.009
594	0.515	0.553	0.302	0.126	0.06261	0.00814
596	0.517	0.555	0.305	0.128	0.065394	0.00691
598	0.519	0.558	0.309	0.131	0.069567	0.00635
600	0.522	0.561	0.313	0.134	0.072351	0.00613
602	0.524	0.564	0.3175	0.136	0.076524	0.00576
604	0.527	0.567	0.3215	0.139	0.079305	0.0056
606	0.529	0.57	0.3265	0.143	0.083481	0.00559
608	0.532	0.573	0.331	0.146	0.086262	0.00527
610	0.534	0.576	0.3365	0.15	0.090438	0.0051
612	0.537	0.579	0.3415	0.154	0.096003	0.00522
614	0.539	0.583	0.3475	0.159	0.100176	0.00522
616	0.542	0.586	0.354	0.164	0.105741	0.00519
618	0.545	0.589	0.36	0.169	0.111306	0.00584
620	0.548	0.593	0.3675	0.174	0.115482	0.00635
622	0.551	0.596	0.375	0.18	0.122439	0.00686
624	0.554	0.6	0.383	0.187	0.128004	0.00699
626	0.556	0.604	0.3905	0.194	0.133569	0.00698
628	0.56	0.607	0.399	0.201	0.140526	0.00677
630	0.562	0.611	0.4085	0.209	0.147483	0.00684
632	0.565	0.615	0.4185	0.217	0.154437	0.00635
634	0.569	0.619	0.4285	0.227	0.161394	0.00608
636	0.572	0.623	0.439	0.237	0.168351	0.00491
638	0.575	0.627	0.451	0.248	0.1767	0.00348
640	0.578	0.631	0.463	0.259	0.183657	0.00176
642	0.582	0.636	0.475	0.271	0.192003	-9e-05
644	0.585	0.64	0.488	0.283	0.19896	-0.00187
646	0.588	0.644	0.4995	0.296	0.207309	-0.00387
648	0.591	0.649	0.5125	0.309	0.215658	-0.00584
650	0.594	0.653	0.5245	0.322	0.224004	-0.00772
652	0.598	0.657	0.537	0.336	0.232353	-0.00962
654	0.601	0.662	0.551	0.35	0.240702	-0.01082
656	0.604	0.666	0.564	0.365	0.249048	-0.01176
658	0.608	0.671	0.577	0.38	0.258789	-0.01291
660	0.612	0.676	0.59	0.396	0.268527	-0.01402
662	0.615	0.681	0.603	0.411	0.278268	-0.01545
664	0.619	0.686	0.616	0.427	0.289398	-0.01597
666	0.622	0.691	0.626	0.443	0.300528	-0.01649
668	0.625	0.696	0.637	0.458	0.311658	-0.0169
670	0.629	0.701	0.651	0.473	0.32418	-0.01734
672	0.633	0.707	0.6635	0.488	0.338094	-0.01733
674	0.636	0.712	0.672	0.503	0.352008	-0.01781
676	0.64	0.717	0.681	0.519	0.367314	-0.01868
678	0.643	0.722	0.6905	0.535	0.382617	-0.01872
680	0.647	0.728	0.6995	0.551	0.400704	-0.01888
682	0.651	0.734	0.711	0.567	0.418791	-0.01936
684	0.654	0.739	0.7175	0.583	0.43827	-0.01945
686	0.658	0.745	0.7265	0.599	0.457749	-0.01951
688	0.661	0.751	0.734	0.613	0.477228	-0.01998
690	0.665	0.756	0.74	0.63	0.496707	-0.02056
692	0.669	0.762	0.7455	0.645	0.514794	-0.02042
694	0.672	0.767	0.7535	0.66	0.534273	-0.02062
696	0.674	0.773	0.757	0.675	0.553752	-0.02057
698	0.679	0.779	0.7625	0.691	0.573231	-0.02056
700	0.683	0.785	0.768	0.706	0.589926	-0.02084
702	0.686	0.791	0.7735	0.723	0.608013	-0.02101
704	0.689	0.796	0.777	0.738	0.623319	-0.02103
706	0.692	0.802	0.781	0.752	0.637233	-0.02079
708	0.695	0.808	0.785	0.766	0.648363	-0.02104
710	0.7	0.814	0.7885	0.779	0.658101	-0.02148
712	0.702	0.819	0.793	0.792	0.665058	-0.02153
714	0.706	0.824	0.7955	0.803	0.670623	-0.02132
716	0.709	0.83	0.797	0.814	0.674799	-0.02145
718	0.712	0.836	0.7975	0.823	0.67758	-0.02171
720	0.715	0.842	0.8005	0.831	0.678972	-0.02239
722	0.719	0.847	0.8	0.84	0.678972	-0.02174
724	0.722	0.853	0.7985	0.845	0.680364	-0.02202
726	0.724	0.858	0.7995	0.852	0.680364	-0.02225
728	0.728	0.863	0.799	0.857	0.681756	-0.02218
730	0.73	0.869	0.802	0.86	0.684537	-0.02189
732	0.733	0.874	0.8005	0.862	0.688713	-0.02201
734	0.735	0.879	0.799	0.863	0.694278	-0.02238
736	0.738	0.884	0.8005	0.865	0.702624	-0.02214
738	0.74	0.889	0.8	0.864	0.715146	-0.02234
740	0.744	0.895	0.8065	0.865	0.730452	-0.02214
742	0.747	0.9	0.8025	0.863	0.748539	-0.02236
744	0.749	0.905	0.8	0.862	0.76941	-0.02242
746	0.752	0.91	0.801	0.86	0.795846	-0.02245
748	0.756	0.916	0.801	0.861	0.826455	-0.02247
750	0.758	0.92	0.8025	0.861	0.859845	-0.0224
752	0.758	0.925	0.802	0.861	0.896022	-0.02276
754	0.762	0.931	0.802	0.86	0.933588	-0.02262
756	0.766	0.935	0.806	0.861	0.975327	-0.02247
758	0.768	0.94	0.8085	0.863	1.01846	-0.02232
760	0.769	0.945	0.8075	0.868	1.06437	-0.02271
762	0.781	0.951	0.8235	0.882	1.11168	-0.02079
764	0.783	0.956	0.824	0.887	1.15759	-0.02037
766	0.785	0.961	0.821	0.895	1.20351	-0.01993
768	0.789	0.966	0.825	0.904	1.24664	-0.01998
770	0.793	0.971	0.8295	0.917	1.28699	-0.01992
772	0.798	0.977	0.8365	0.93	1.32038	-0.02012
774	0.8	0.983	0.8405	0.943	1.34681	-0.02007
776	0.803	0.988	0.845	0.956	1.36769	-0.02013
778	0.806	0.993	0.8485	0.965	1.37881	-0.02001
780	0.808	0.998	0.8495	0.977	1.38021	-0.01995
782	0.811	1.002	0.8495	0.987	1.37186	-0.02014
784	0.813	1.007	0.848	0.997	1.35377	-0.0199
786	0.816	1.012	0.8455	1.003	1.32594	-0.01983
788	0.818	1.016	0.8445	1.011	1.28699	-0.01987
790	0.82	1.021	0.848	1.019	1.23968	-0.02021
792	0.825	1.026	0.851	1.024	1.18542	-0.01975
794	0.828	1.031	0.853	1.028	1.12559	-0.01987
796	0.83	1.035	0.8545	1.029	1.06298	-0.01966
798	0.834	1.04	0.852	1.027	0.994806	-0.01987
800	0.836	1.044	0.856	1.024	0.925239	-0.02022
802	0.837	1.048	0.8545	1.021	0.857064	-0.02072
804	0.84	1.052	0.8485	1.015	0.786105	-0.02052
806	0.842	1.057	0.8475	1.007	0.719322	-0.02037
808	0.844	1.06	0.845	0.996	0.65532	-0.02036
810	0.846	1.064	0.8445	0.985	0.594102	-0.0203
812	0.85	1.068	0.845	0.97	0.538446	-0.01979
814	0.852	1.072	0.8445	0.957	0.48975	-0.02023
816	0.855	1.076	0.8475	0.941	0.446619	-0.02026
818	0.858	1.081	0.844	0.924	0.40488	-0.02014
820	0.859	1.084	0.8415	0.904	0.370095	-0.02023
822	0.862	1.087	0.842	0.882	0.336702	-0.02018
824	0.864	1.091	0.8385	0.858	0.308877	-0.02035
826	0.866	1.095	0.8315	0.833	0.282441	-0.02056
828	0.867	1.098	0.827	0.806	0.260181	-0.0207
830	0.868	1.101	0.8225	0.779	0.23931	-0.02101
832	0.87	1.105	0.814	0.75	0.221223	-0.02068
834	0.871	1.107	0.8065	0.722	0.204525	-0.02077
836	0.872	1.11	0.7995	0.693	0.190614	-0.0206
838	0.877	1.113	0.7905	0.663	0.178092	-0.02125
840	0.878	1.117	0.7815	0.635	0.166959	-0.02083
842	0.88	1.12	0.7705	0.606	0.155829	-0.02074
844	0.883	1.124	0.76	0.577	0.146091	-0.0207
846	0.884	1.125	0.746	0.547	0.13635	-0.02104
848	0.885	1.13	0.733	0.518	0.128004	-0.02146
850	0.888	1.132	0.7195	0.49	0.118263	-0.02091
852	0.889	1.137	0.704	0.462	0.111306	-0.02028
854	0.891	1.138	0.688	0.437	0.105741	-0.02049
856	0.893	1.141	0.674	0.412	0.097395	-0.01981
858	0.894	1.144	0.6565	0.388	0.093219	-0.02094
860	0.896	1.147	0.641	0.366	0.084873	-0.02104
862	0.898	1.149	0.626	0.344	0.079305	-0.02053
864	0.9	1.151	0.6125	0.324	0.075132	-0.01851
866	0.9	1.152	0.595	0.304	0.069567	-0.0206
868	0.9	1.152	0.583	0.287	0.065394	-0.0207
870	0.904	1.158	0.571	0.269	0.065394	-0.02058
872	0.904	1.16	0.558	0.253	0.06261	-0.01867
874	0.909	1.166	0.5465	0.238	0.057045	-0.02072
876	0.909	1.166	0.5365	0.225	0.057045	-0.01968
878	0.909	1.165	0.525	0.214	0.048696	-0.02058
880	0.914	1.158	0.518	0.203	0.05148	-0.01808
882	0.919	1.172	0.512	0.197	0.05148	-0.01885
884	0.915	1.171	0.501	0.189	0.057045	-0.0205
886	0.911	1.169	0.5	0.185	0.061218	-0.01832
888	0.919	1.163	0.4965	0.182	0.064002	-0.01718
890	0.913	1.158	0.491	0.182	0.06261	-0.01874
892	0.913	1.149	0.4905	0.177	0.077916	-0.01782
894	0.913	1.141	0.488	0.184	0.079305	-0.01663
896	0.916	1.146	0.4885	0.182	0.097395	-0.01465
898	0.916	1.141	0.489	0.188	0.094611	-0.01525
900	0.923	1.138	0.492	0.187	0.107133	-0.01889
902	0.917	1.142	0.494	0.199	0.112698	-0.01665
904	0.912	1.142	0.4945	0.198	0.126612	-0.01666
906	0.916	1.124	0.4945	0.206	0.130785	-0.01516
908	0.908	1.127	0.5005	0.208	0.146091	-0.01803
910	0.912	1.113	0.506	0.218	0.158613	-0.01534
912	0.915	1.104	0.511	0.226	0.161394	-0.01411
914	0.916	1.112	0.5115	0.235	0.1767	-0.01353
916	0.913	1.118	0.512	0.245	0.190614	-0.01367
918	0.918	1.122	0.519	0.247	0.19896	-0.01316
920	0.905	1.12	0.521	0.259	0.19896	-0.01835
922	0.905	1.1	0.5285	0.273	0.208701	-0.01424
924	0.906	1.101	0.533	0.282	0.243483	-0.01288
926	0.904	1.071	0.543	0.287	0.253224	-0.01162
928	0.905	1.084	0.5495	0.303	0.256005	-0.0161
930	0.91	1.044	0.557	0.315	0.288006	-0.01386
932	0.889	1.077	0.556	0.331	0.283833	-0.0129
934	0.897	1.05	0.573	0.345	0.30192	-0.00768
936	0.893	1.052	0.5745	0.352	0.317226	-0.0079
938	0.893	1.036	0.58	0.374	0.34227	-0.00275
940	0.887	1.025	0.5955	0.382	0.339486	-0.017
942	0.883	1.037	0.6035	0.402	0.361749	-0.00747
944	0.884	1.021	0.6105	0.421	0.384009	-0.00902
946	0.885	1.02	0.6205	0.432	0.410445	-0.00731
948	0.891	1.016	0.6285	0.456	0.409053	-0.01299
950	0.881	1.024	0.6405	0.473	0.411837	-0.00511
952	0.87	1.009	0.6515	0.489	0.434097	-0.00331
954	0.868	0.989	0.6575	0.516	0.485577	-0.00695
956	0.871	0.985	0.6725	0.528	0.484185	-0.0015
958	0.862	1.005	0.678	0.55	0.498099	-0.00728
960	0.862	0.982	0.6715	0.567	0.505056	-0.00953
962	0.858	0.977	0.683	0.582	0.510621	-0.00676
964	0.87	0.977	0.698	0.6	0.520359	-0.00114
966	0.858	0.971	0.703	0.605	0.532881	-0.00409
968	0.861	0.958	0.7095	0.616	0.542622	-0.00233
970	0.856	0.959	0.7205	0.627	0.539838	-0.01208
972	0.86	0.995	0.73	0.629	0.56349	-0.008
974	0.868	0.982	0.727	0.643	0.571839	-0.00492
976	0.857	0.962	0.7345	0.674	0.553752	-0.00133
978	0.855	0.961	0.7355	0.665	0.584361	-0.00672
980	0.855	0.983	0.7355	0.682	0.601056	-0.00958
982	0.852	0.941	0.75	0.68	0.571839	-0.00942
984	0.858	0.971	0.754	0.699	0.605232	-0.01822
986	0.867	0.957	0.771	0.705	0.58158	-0.01005
988	0.847	0.949	0.764	0.711	0.619146	-0.00236
990	0.864	0.962	0.7695	0.72	0.619146	-0.00499
992	0.852	0.934	0.773	0.722	0.619146	-0.00275
994	0.869	0.956	0.786	0.735	0.630276	-0.00212
996	0.854	0.958	0.7655	0.741	0.638625	-0.00967
998	0.857	0.955	0.78	0.74	0.65532	-0.00379
1000	0.86	0.933	0.7925	0.764	0.646971	-0.00594

## Sheet: Figure 3a-g
Figure 3a									Figure 3d
Time(s)	PBS	AuNC	AuNC-PO2-Hb	CCM@AuNC-PO2-Hb	ICG@CCM-AuNC-PO2-Hb					none	0.5W cm-2	1.5Wcm-2
0	23.3	23	25.0556	22.4444	24				Number of nanoparticles (x 1010)	1.4	2.6	3.5
30	23.5	29.4444	28.5556	30.1111	31.6667				Number of nanoparticles (x 1010)	0.92	4.2	3.9
60	24	34.2778	34.6111	34.6111	36.9444				Number of nanoparticles (x 1010)	2.8	4.3	3.8
90	24.2	40.8889	37.9444	36.6111	39.6667
120	23.8	40.6111	40.5556	40.2222	42.4444
150	23.9	41.1667	42.6111	42.6111	44.4444				Figure 3e
180	24.4	41.2778	44.8889	43.3333	44.7778					none	0.5W cm-2	1.5Wcm-2
210	24.4	43.2222	46.3333	45.2778	45.9444				Number of nanoparticles (＜100nm)	28	87	35
240	24.5	44.6667	46.7222	44.9444	46.3889				Number of nanoparticles (＜100nm)	20	84	115
270	24.5	44.2222	47.2222	46.7778	46.9444				Number of nanoparticles (＜100nm)	35	93	112
300	24.6	45	48.2778	47.9444	47.8889
330	24.6	44.5556	48.1667	47.2222	47.3889
360	24.5	45.3889	48.6667	48.6111	47.1111				Figure 3f
										none	0.5W cm-2	1.5Wcm-2
									Number of nanoparticles (100-200nm)	239	581	231
Figure 3b				Figure 3c					Number of nanoparticles (100-200nm)	150	561	587
Time(s)	Temperature (℃)			Time(min)	ICG@CCM-AuNC	ICG@CCM-AuNc-PO2-Hb+NIR	ICG@CCM-AuNc-PO2-Hb		Number of nanoparticles (100-200nm)	420	608	546
0	25.8			0	3	3.96	3.05
10	31.3			2	3.42	5.12	4.23
20	35.2			4	3.57	6.55	4.77		Figure 3g	none	0.5W cm-2	1.5Wcm-2
30	38.1			6	3.66	7.73	5.16		Number of nanoparticles (＞200nm)	422	945	333
40	40.3			8	3.69	7.77	5.47		Number of nanoparticles (＞200nm)	247	849	937
50	42.2			10	3.73	7.94	5.72		Number of nanoparticles (＞200nm)	817	892	747
60	43.9			12	3.83	8.26	5.87
70	42			14	3.89	8.16	6.05
80	40.4			16	3.89	7.25	6.19
90	39.3			18	3.97	6.92	6.3
100	38.1			20	4.01	6.52	6.38
110	36.7			22	4.04	6.32	6.47
120	35.8			24	4.04	6.22	6.52
130	34.8			26	4.1	6.25	6.57
140	34			28	4.12	6.22	6.64
150	33.3			30	4.14	6.23	6.69
160	32.5
170	31.9
180	31.4
190	30.8
200	30.3
210	29.9
220	29.5
230	29.3
240	29
250	28.7
260	28.5
270	28.2
280	27.7
290	27.4
300	27.3
310	27.1
320	26.9
330	26.7
340	26.5
350	26.3
360	25.8
370	30.4
380	34
390	36
400	38.2
410	39.8
420	41
430	39.1
440	37.7
450	37.2
460	35.6
470	34.9
480	34.2
490	33.5
500	32.8
510	32.4
520	31.9
530	31.3
540	30.8
550	30.3
560	29.8
570	29.6
580	29.1
590	28.8
600	28.5
610	28.2
620	27.8
630	27.6
640	27.5
650	27.2
660	27.1
670	26.8
680	26.5
690	26.3
700	26
710	25.8
720	25.8
730	29.8
740	32.9
750	35.4
760	36.6
770	37.6
780	39.7
790	38.5
800	37.4
810	36.3
820	35.1
830	34.4
840	33.7
850	33
860	32.3
870	31.6
880	31.1
890	30.7
900	29.8
910	29.4
920	29
930	28.7
940	28.4
950	28.3
960	27.9
970	27.6
980	27.2
990	27
1000	26.9
1010	26.8
1020	26.6
1030	26.4
1040	26.3
1050	26.2
1060	26.1
1070	26
1080	30.7
1090	33.7
1100	36
1110	37.3
1120	38.5
1130	40
1140	37.8
1150	36.8
1160	35.8
1170	34.6
1180	33.8
1190	33.2
1200	32.5
1210	31.9
1220	31.2
1230	30.8
1240	30.3
1250	29.9
1260	29.5
1270	29.2
1280	28.9
1290	28.6
1300	28.2
1310	27.9
1320	27.6
1330	27.4
1340	27.3
1350	27.2
1360	26.9
1370	26.98
1380	26.7
1390	26.5
1400	26.5
1410	26.4
1420	26.2
1430	26.1
1440	26

## Sheet: Figure 4a
Figure 4a
PBS
NIR-	101.703	98.1382	102.198	97.9402	100.02
NIR+	100.981	103.706	96.5431	102.772	95.9981
AuNC
NIR-	104.08	99.8217	101.01	103.981	97.9402
NIR+	96.3096	83.2295	90.2367	82.451	88.6017
ICG@CCM-AuNC
NIR-	79.0255	81.3032	80.7091	77.243	74.1731
NIR+	24.5251	25.3036	25.3815	24.2915	24.2136
AuNC-PO2-Hb
NIR-	106.556	107.249	109.329	106.457	110.418
NIR+	55.123	84.1	57.7702	70.0716	66.2566
CCM@AuNC-PO2-Hb
NIR-	103.387	108.437	106.655	107.15	108.239
NIR+	54.5002	49.2058	53.4	58.8602	58.938
ICG@CCM-AuNC-PO2-Hb
NIR-	75.3615	73.2818	74.6683	68.7265	72.4896
NIR+	22.9679	23.5129	23.9022	23.9801	23.8243

## Sheet: Figure 5e,f,h-j
Figure 5e	Tumor volum (mm3)
Time (day)	PBS					ICG@CCM@AuNC+NIR					AuNC-PO2-Hb+NIR					CCM@AuNC-PO2-Hb+NIR					ICG@CCM-AuNC-PO2-Hb					ICG@CCM-AuNC-PO2-Hb+NIR
0	438.939	303.183	245.841	241.641	114.629	405.173	304.526	258.118	235.158	165.825	415.334	322.541	254.133	155.999	172.234	334.105	220.314	259.159	187.221	115.033	337.855	278.075	203.213	229.72	217.955	337.855	278.075	203.213	229.72	217.955
2	499.036	360.021	280.678	332.536	120.011	429.529	307.6	218.299	241.401	201.368	393.337	309.44	300.711	230.225	211.243	207.227	193.222	245.156	215.734	141.221	377.954	335.28	275.54	258.712	213.99	292.945	330.821	281.096	344.126	398.089
4	520.003	418.527	458.899	358.721	141.181	562.653	453.799	236.588	257.884	259.179	477.75	373.058	632.837	213.003	320.163	274.269	202.677	297.504	220.527	150.433	523.898	416.721	470.2	419.991	300.537	210.229	443.882	412.263	222.408	240.556
6	578.186	440.032	654.813	410.003	224.026	773.477	421.478	190.356	396.92	387.094	569.329	601.738	594.867	302.342	412.314	330.445	220.662	330.033	280.933	182.338	569.232	498.502	436.442	448.475	325.527	268.24	500.033	437.932	280.22	156.667
8	799.191	470.996	637.989	456.184	296.036	723.819	442.386	250.366	596.759	420.422	651.762	521.222	639.111	249.165	397.373	430.42	230.399	335.31	317.889	220.004	554.151	493.628	471.554	470.543	350.956	278.367	382.316	450.556	217.609	80.002
10	851.282	557.41	831.799	490.71	376.214	730.011	510.002	380.044	650.339	460.848	985.652	650.197	962.119	411.594	503.116	581.254	242.397	490.004	387.055	241.556	670.592	694.681	476.782	550.773	554.276	300.663	285.118	470.122	217.641	0
12	1042.46	774.171	1144.81	538.954	553.942	623.785	356.656	350.006	604.018	465.353	502.447	698.666	1279.68	475.914	527.987	563.172	183.267	698.249	280.582	187.166	769.58	717.341	589.343	612.678	822.324	150.021	134.525	0	114.862	0
14	1103.71	908.471	1216.71	641.56	679.003	602.136	390.143	280.474	607.257	641.602	474.779	723.61	1551.86	613.859	668.403	541.5	213.466	825.853	390.441	211.004	900.797	856.896	672.677	738.164	782.655	0	78.3494	0	137.431	0
16	1408.34	970.151	1261.24	874.704	702.975	880.035	420.03	262.079	660.287	645.389	486.257	1199.54	1724.35	708.146	862.91	592.668	236.648	1033.89	460.5	303.557	863.798	963.612	1164.96	757.089	1034.68	0	66.0378	0	106.644	0
18	1562.93	1284.23	1385.05	817.419	920.803	1245.59	450.034	250.059	632.389	946.759	380.335	1583.87	1790.36	723.007	1027.61	721.435	303.028	1387.09	570.004	434.199	1108.77	1263.65	1144.81	925.537	1228.46	0	64.3045	0	112.332	0
20	1711.69	1407.94	1431.76	1051.88	990.041	1385.67	499.201	286.201	544.999	1115.65	480.043	1791.78	1815.44	847.659	1210	898.655	311.255	1505.95	680.322	570.52	1522.25	1366.1	1234.39	1199.84	1341.76	0	85.9828	0	130.664	0
22	1839.17	1576.72	1532.95	1436.83	1119.62	1548.45	814.753	209.426	523.836	1056.06	680.441	1701.84	1850	1511.52	1300.31	1185.96	377.596	1542.42	810.441	875.84	1688.61	1483.77	1516.76	1330.48	1414.79	0	47.8223	0	153.505	0
Figure 5f	Tumor weight (g)
CCM@AuNC-ICG+NIR	1.42	0.94	0.43	0.35	0.35
AuNC-PO2-Hb+NIR	0.91	1.14	0.71	0.56	0.36
CCM@AuNC-PO2-Hb+NIR	1.45	0.89	0.76	0.59	0.51
ICG@CCM-AuNC-PO2-Hb+NIR	1.32	1.67	1.21	0.82	0.69
ICG@CCM-AuNC-PO2-Hb	0.15	0.018	0	0	0
Figure 5h-j	ALT(U/L)				AST(mM)				UREA(mM)				CRE(μM)				TC(mmol/L)				TG(mmol/L)
PBS	182	117	123		52	38	37		20	28	21		6.54	6.84	9.99		5.59	5.37	4.5		1.64	1.7	1.94
AuNC	112	121	163		44	55	58		26	20	23		6.53	11.3	9.46		6.04	5.68	3.93		1.77	2.13	1.46
AuNC-PO2-Hb	212	197	147		52	53	45		35	28	20		11.3	8.04	9.42		6.93	6.42	6.27		2.43	1.97	1.44
ICG@CCM-AuNC-PO2-Hb	116	125	138		55	48	63		35	20	25		8.33	8.13	9.08		6.11	5.54	5.09		2.11	1.59	2.22

## Sheet: Supplementary Figure1d-f
Supplementary Figure 1d			Supplementary Figure 1e			Supplementary Figure 1f
Size region (nm)	Frequency		Size region (nm)	Frequency		Size region (nm)	Frequency
150	6		170	1		15	2
170	13		190	0		25	12
190	31		210	4		35	19
210	28		230	8		45	23
230	13		250	21		55	28
250	5		270	27		65	6
270	3		290	23		75	7
290	0		310	12		85	3
310	1		330	4

## Sheet: Supplementary Figure 2
Supplementary Figure 2

## Sheet: Supplementary Figure3a,b
Supplementary Figure 3a				Supplementary Figure 3b
Concentration (mg/mL)	Absorbance			Concentration (mg/mL)	Fluorescence intensity
0.5	1.686			10	2654
0.25	0.867			7.5	2212.4
0.125	0.448			5	1748.2
0.0625	0.225			3.75	1592
				2.5	1307.8
Linear equation	y=3.3277x+0.0266			Linear equation	y=176.71x+886.86
R2	0.9998			R2	0.9976

## Sheet: Supplementary Figure 4a
Supplementary Figure 4a
	Wavelength (nm)	Hb	Releasing Hb
	260	9.2683	8.57303
	259	9.37037	8.46966
	258	9.42098	9.00046
	257	9.17223	8.81277
	256	9.64174	8.85344
	255	9.70127	8.98542
	254	9.98296	8.98982
	253	9.84694	9.19086
	252	9.70586	8.79828
	251	9.76356	9.03054
	250	10.338	9.39841
	249	10.0818	9.58935
	248	10.1587	9.36754
	247	9.94068	9.43344
	246	10.0711	9.45839
	245	9.59878	9.17951
	244	9.46372	9.61503
	243	9.72294	9.20132
	242	9.68688	8.90666
	241	9.15887	9.036
	240	9.07472	8.52184
	239	9.1441	8.40926
	238	7.40456	8.0324
	237	7.59582	6.87202
	236	7.17099	6.65686
	235	5.62941	5.36328
	234	4.52185	4.8209
	233	3.74099	3.62806
	232	2.1131	1.98758
	231	0.404096	0.464062
	230	-0.0935566	-0.525122
	229	-1.59031	-1.87426
	228	-2.68693	-3.40609
	227	-3.77504	-4.28172
	226	-5.55615	-5.41583
	225	-6.36234	-6.13704
	224	-6.24549	-6.0403
	223	-7.28327	-6.6426
	222	-7.38433	-7.99163
	221	-7.88159	-6.65877
	220	-7.47103	-7.07425
	219	-7.57598	-6.90217
	218	-7.00499	-6.53843
	217	-7.33666	-5.88468
	216	-6.84994	-6.01297
	215	-6.47198	-5.37575
	214	-6.50336	-5.16662
	213	-6.33988	-5.37194
	212	-7.29335	-6.33354
	211	-6.69289	-6.65771
	210	-7.75046	-6.89646
	209	-7.98845	-8.20672
	208	-8.05662	-8.13778
	207	-7.13288	-6.04694
	206	-5.31268	-4.48827
	205	-3.22275	-1.43312
	204	0.771909	0.679413
	203	4.61264	3.99559
	202	7.26057	7.90721
	201	14.3118	13.4093
	200	21.1187	19.1443

## Sheet: Supplementary Figure 5a,b
Supplementary Figure 5a			Supplementary Figure 5b
Time(s)	ΔT (°C)			Time(s)
0	0		0	0
30	1.7		0.113759	30
60	5.7		0.26992	60
90	10		0.443826	90
120	13.7		0.574966	120
150	16.6		0.733372	150
180	18.8		0.869038	180
210	20.7		1.04624	210
240	23.4		1.22449	240
270	24.3		1.36853	270
300	25.4		1.57077	300
330	26		1.73939	330
360	26.8		1.94233	360
390	26.8		2.16548	390
420	27.3		2.45316	420
450	27.5		2.74084	450
480	27.7		3.23332	480
510	27.6
540	27.7
570	27.9
600	27.7
630	27.9
660	24.9
690	21.3
720	17.9
750	15.7
780	13.4
810	11.7
840	9.8
870	8.2
900	7.1
930	5.8
960	4.9
990	4
1020	3.2
1050	2.4
1080	1.8
1110	1.1
1140	0.5
1170	0

## Sheet: Supplementary Figure 6
Supplementary Figure 6
	Blank	AuNC	AuNC-PO2-Hb	ICG@CCM-AuNC	CCM-AuNC-PO2-Hb	ICG@CCM-AuNc-PO2-Hb+NIR
Fluorescence intensity	150	203	259	321	246	371
	154	197	258	298	246	382
	157	209	260	297	243	403

[truncated: 11 more sheets: Supplementary Figure 7, Supplementary Figure 8, Supplementary Figure 9, Supplementary Figure 12b, Supplementary Figure 13c, Supplementary Figure 14 a,b, Supplementary Figure 16b, Supplementary Figure 18b, Supplementary Figure 20, Supplementary Figure 22, Supplementary Figure 23c]
